# Supplementary material for: Meta-Analysis and Machine Learning Models to Optimize the Efficiency of Self-Healing Capacity of Cementitious Material
Source: Materials (Basel). 2021 Aug 8;14(16):4437. doi: 10.3390/ma14164437 (PMC8398163; doi:10.3390/ma14164437)
Supplement: Supplementary file 1 [file materials-14-04437-s001.zip]

Archive with 1 entries (1 files):
- materials-1301230-supplementary.pdf
